# Supplementary material for: The Influences of Sulphation, Salt Type, and Salt Concentration on the Structural Heterogeneity of Glycosaminoglycans
Source: Int J Mol Sci. 2021 Oct 26;22(21):11529. doi: 10.3390/ijms222111529 (PMC8583755; doi:10.3390/ijms222111529)
Supplement: Supplementary file 1 [file ijms-22-11529-s001.zip]

Archive with 1 entries (1 files):
- ijms-1332156-supplementary.pdf
